# Supplementary material for: Role of Advanced Glycation End-Products and Other Ligands for AGE Receptors in Thyroid Cancer Progression
Source: J Clin Med. 2021 Sep 10;10(18):4084. doi: 10.3390/jcm10184084 (PMC8470575; doi:10.3390/jcm10184084)
Supplement: Supplementary file 1 [file jcm-10-04084-s001.zip]

Archive with 1 entries (1 files):
- jcm-1322052-SI.pdf
